# Supplementary material for: Association mapping for broomrape resistance in sunflower
Source: Front Plant Sci. 2023 Jan 6;13:1056231. doi: 10.3389/fpls.2022.1056231 (PMC9875907; doi:10.3389/fpls.2022.1056231)
Supplement: Supplementary file 1 [file Table_1.xlsx]

## Sheet: Table S2
Table S2. Genes found around significant marker trait associations. Candidate genes written in red are those in which the significant SNP was found
Single significant SNP marker	Clustered significant SNP markers	Position 0	Position SNP	Position 71	Chr	Sequence	Trait	Protein coding genes containing the significant SNP (Gene ID) (HanXRQr2.0)	Protein coding genes in the interval determined by clusterd associations (Gene ID) (HanXRQr2.0)	Protein coding genes in the +/- 250000 bp region adjacent to single-trait marker assciations (Gene ID) (HanXRQr2.0)	Closest protein coding genes outside the +/- 250000 bp region adjacent to single-trait marker assciations (Gene ID) (HanXRQr2.0)	Start (HanXRQr2.0)	End (HanXRQr2.0)	Strand (HanXRQr2.0)	Length (HanXRQr2.0)	Gene description HanXRQr2.0	Gene description NCBI (Annotation release 101)
										HanXRQr2_Chr03g0103871		85234168	85243134	(- strand)	8,967 bp	Putative alcohol O-acetyltransferase
										HanXRQr2_Chr03g0103881		85251912	85255616	(- strand)	3,705 bp	Putative Bile acid:sodium symporter/arsenical resistance protein Acr3
										HanXRQr2_Chr03g0103891		85268543	85272445	(+ strand)	3,903 bp	Putative transcription factor C3H family	Helianthus annuus zinc finger CCCH domain-containing protein 40 (LOC110881180)
										HanXRQr2_Chr03g0103901		85380311	85381035	(+ strand)	725 bp	Putative protein DMP
	AX-105943713	85486771	85486806	85486700	3	TTTGTTTCTATATTAATTAATGTCTCCTCTAATTACCAAAATGCATATAAGTAGATAAATTATGAAAGTTTT	Bourret17/SP17	HanXRQr2_Chr03g0103911				85462527	85487518	(- strand)	24,992 bp	Putative SWEET sugar transporter
									HanXRQr2_Chr03g0103921			85489385	85489945	(- strand)	561	Putative mitochondrial carrier domain protein
									HanXRQr2_Chr03g0103931			85489947	85494361	(- strand)	4,415 bp	Putative potassium channel, voltage-dependent, EAG/ELK/ERG
	AX-105531030	85505366	85505401	85505292	3	ATTCAAAACCAAAACCAAACCACCCACCAGATAAGCATAGCAAATTATATGAGACGTGGTCATGACCTTTCC	Bourret17	HanXRQr2_Chr03g0103941				85501458	85508189	(- strand)	6,732 bp	Putative SWEET sugar transporter	Helianthus annuus bidirectional sugar transporter SWEET17 (LOC110929598)
										HanXRQr2_Chr03g0103951		85631556	85632990	(+ strand)	1,435 bp	Putative transcription factor AS2-LOB family
										HanXRQr2_Chr03g0103961		85733287	85737952	(- strand)	4,666 bp	Putative galactose oxidase
										HanXRQr2_Chr03g0103971		85739283	85739854	(+ strand)	572 bp	hypothetical protein
										HanXRQr2_Chr03g0104051		86256736	86258143	(+ strand)	1,408 bp	Putative non-specific serine/threonine protein kinase
										HanXRQr2_Chr03g0104061		86283258	86283863	(- strand)	606 bp	Putative geraniol 8-hydroxylase	Helianthus annuus 7-ethoxycoumarin O-deethylase (LOC110929042)
										HanXRQr2_Chr03g0104071		86285554	86286465	(- strand)	912 bp	Putative geraniol 8-hydroxylase	Helianthus annuus 7-ethoxycoumarin O-deethylase (LOC110929042)
										HanXRQr2_Chr03g0104081		86328955	86329302	(+ strand)	348 bp	Putative geraniol 8-hydroxylase
	AX-105925988	86489659	86489694	86489588	3	TTGTGGGAGGTTGGTCTTTACCCGTTTGGTGTCATCTGTCCGTACAAACCTTCATAGGCGCGACACGCGCAT	Bourret17
									HanXRQr2_Chr03g0104091			86519999	86526740	(- strand)	6,742 bp	Putative YTH domain-containing protein
									HanXRQr2_Chr03g0104101			86528744	86531578	(+ strand)	2,835 bp	hypothetical protein
									HanXRQr2_Chr03g0104111			86535921	86536985	(+ strand)	1,065 bp	hypothetical protein
									HanXRQr2_Chr03g0104121			86589061	86589652	(- strand)	592 bp	hypothetical protein
									HanXRQr2_Chr03g0104131			86591617	86591692	(- strand)	76 bp	tRNA-Trp
									HanXRQr2_Chr03g0104141			86597884	86597957	(- strand)	74 bp	tRNA-Trp
									HanXRQr2_Chr03g0104151			86598043	86604667	(- strand)	6,625 bp	Putative membrane attack complex component/perforin (MACPF) domain-containing protein
									HanXRQr2_Chr03g0104161			86599547	86600013	(+ strand)	467 bp		Helianthus annuus MACPF domain-containing protein At4g24290 (LOC110929038)
									HanXRQr2_Chr03g0104171			86735900	86737233	(+ strand)	1,334 bp	Putative P-type H(+)-exporting transporter
									HanXRQr2_Chr03g0104181			86754341	86755546	(- strand)	1,206 bp	Putative F-box domain-containing protein
									HanXRQr2_Chr03g0104191			86758634	86759644	(- strand)	1,011 bp	Putative F-box domain-containing protein
									HanXRQr2_Chr03g0104201			86900017	86900825	(- strand)	809 bp	Putative sterol 3-beta-glucosyltransferase
									HanXRQr2_Chr03g0104211			86923571	86923891	(+ strand)	321 bp	Putative histone H2A, histone-fold
									HanXRQr2_Chr03g0104221			86929223	86929329	(+ strand)	107 bp
									HanXRQr2_Chr03g0104231			87035069	87038283	(+ strand)	3,215 bp	Putative PB1 domain-containing protein
	AX-105709192	87263090	87263125	87263161	3	GGAACTATAAAGAGAGACCTAATTCATCTATTATTTTTTCTTTGTCAAAGGTCATAATGCTTTAGACCTGGT	Bourret17
										HanXRQr2_Chr03g0104241		87412643	87413174	(- strand)	532 bp	hypothetical protein
										HanXRQr2_Chr03g0104251		87414259	87414727	(+ strand)	469 bp	hypothetical protein
											HanXRQr2_Chr03g0104261	87669953	87670059	(- strand)	107 bp
											HanXRQr2_Chr03g0104271	87676050	87676156	(- strand)	107 bp
											HanXRQr2_Chr03g0104281	87790325	87794024	(+ strand)	3,700 bp	Putative protein kinase RLK-Pelle-LRR-XI-1 family	Helianthus annuus MDIS1-interacting receptor like kinase 2 (LOC110929043)
											HanXRQr2_Chr03g0104291	87838054	87838712	(- strand)	659 bp	hypothetical protein
											HanXRQr2_Chr03g0104301	87894738	87895010	(+ strand)	273 bp	Putative Heat shock protein 70 family
											HanXRQr2_Chr03g0104311	87898367	87902840	(+ strand)	4,474 bp	Putative Heat shock protein 70 family
											HanXRQr2_Chr03g0104321	87905776	87911705	(- strand)	5,930 bp	Putative protein-serine/threonine kinase CMGC-GSK family
											HanXRQr2_Chr03g0104331	87910424	87911622	(+ strand)	1,199 bp	hypothetical protein
											HanXRQr2_Chr03g0104341	87923335	87923441	(- strand)	107 bp
											HanXRQr2_Chr03g0104351	87957636	87970304	(- strand)	2,669 bp	Putative nonsense-mediated mRNA decay protein
											HanXRQr2_Chr03g0104361	87974953	87976850	(- strand)	1,898 bp	hypothetical protein
											HanXRQr2_Chr03g0104371	88036596	88036675	(- strand)	80 bp	tRNA-Lys
											HanXRQr2_Chr03g0104381	88112037	88119313	(+ strand)	7,277 bp	Putative STAR protein, homodimerisation region
											HanXRQr2_Chr03g0104391	88117331	88120107	(- strand)	2,777 bp	hypothetical protein
											HanXRQr2_Chr03g0104401	88120975	88124424	(- strand)	3,450 bp	hypothetical protein
											HanXRQr2_Chr03g0104411	88139422	88142656	(- strand)	3,235 bp	hypothetical protein
											HanXRQr2_Chr03g0104421	88143121	88145320	(- strand)	2,200 bp	Putative elongation factor 1B gamma, Thioredoxin-like superfamily, glutathione Transferase family
											HanXRQr2_Chr03g0104431	88160129	88160235	(- strand)	107 bp
											HanXRQr2_Chr03g0104441	88239480	88242155	(+ strand)	2,676 bp	hypothetical protein
											HanXRQr2_Chr03g0104451	88249443	88252191	(+ strand)	2,749 bp	hypothetical protein
											HanXRQr2_Chr03g0104461	88348614	88364560	(+ strand)	15,947 bp
											HanXRQr2_Chr03g0104471	88354303	88354992	(- strand)	690 bp	hypothetical protein
											HanXRQr2_Chr03g0104481	88416532	88417771	(- strand)	1,240 bp	Putative glucuronoxylan 4-O-methyltransferase
											HanXRQr2_Chr03g0104491	88419097	88429772	(- strand)	10,676 bp	Putative protein-serine/threonine kinase CMGC-CDK-CRK7-CDK9 family
											HanXRQr2_Chr03g0104501	88454577	88457661	(+ strand)	3,085 bp	putative protein
											HanXRQr2_Chr03g0104511	88454601	88457342	(- strand)	2,742 bp	hypothetical protein
											HanXRQr2_Chr03g0104521	88468224	88471615	(+ strand)	3,392 bp	Putative cytochrome c, class IA/ IB, cytochrome c-like domain superfamily
											HanXRQr2_Chr03g0104531	88552697	88553216	(+ strand)	520 bp
											HanXRQr2_Chr03g0104541	88554168	88554731	(- strand)	564 bp	Putative DNA-directed RNA polymerase, alpha subunit, RNA polymerase, RBP11-like subunit
											HanXRQr2_Chr03g0104551	88554805	88554960	(- strand)	156 bp	Putative ribosomal protein S11
											HanXRQr2_Chr03g0104561	88618152	88618526	(- strand)	375 bp	Putative transcription factor B3-Domain family
											HanXRQr2_Chr03g0104571	88840760	88844050	(- strand)	3,291 bp	Putative protein kinase RLK-Pelle-LRR-XI-1 family	Helianthus annuus MDIS1-interacting receptor like kinase 2 (LOC110931532)
											HanXRQr2_Chr03g0104581	88994314	88996963	(- strand)	2,650 bp	Putative protein kinase RLK-Pelle-LRR-XI-1 family	Helianthus annuus MDIS1-interacting receptor like kinase 2 (LOC110931532)
											HanXRQr2_Chr03g0104591	88997211	88997489	(- strand)	279 bp	Putative leucine-rich repeat-containing, plant-type, leucine-rich repeat domain superfamily	Helianthus annuus MDIS1-interacting receptor like kinase 2 (LOC110928780)
											HanXRQr2_Chr03g0104601	89124032	89126356	(- strand)	2,325 bp	hypothetical protein
											HanXRQr2_Chr03g0104611	89295191	89295760	(- strand)	570 bp	hypothetical protein
											HanXRQr2_Chr03g0104621	89391400	89391506	(+ strand)	107 bp
											HanXRQr2_Chr03g0104631	89425867	89427150	(+ strand)	1,284 bp	Putative protein kinase RLK-Pelle-CR4L family
											HanXRQr2_Chr03g0104641	89442676	89443576	(+ strand)	901 bp	hypothetical protein
											HanXRQr2_Chr03g0104651	89450593	89451609	(+ strand)	1,017 bp	Putative protein kinase RLK-Pelle-LRR-VIII-1 family	Helianthus annuus receptor-like protein kinase ANXUR1 (LOC110931645)
											HanXRQr2_Chr03g0104661	89480610	89481614	(+ strand)	1,005 bp	Putative protein kinase RLK-Pelle-SD-2b family
											HanXRQr2_Chr03g0104671	89482095	89483186	(+ strand)	1,092 bp	Putative protein kinase RLK-Pelle-CR4L family
											HanXRQr2_Chr03g0104681	89495365	89496285	(+ strand)	921 bp	Putative protein kinase RLK-Pelle-LRR-I-1 family
											HanXRQr2_Chr03g0104691	89498101	89498946	(+ strand)	846 bp	Putative protein kinase RLK-Pelle-WAK family
											HanXRQr2_Chr03g0104701	89535434	89538063	(+ strand)	2,630 bp
											HanXRQr2_Chr03g0104711	89576450	89577847	(- strand)	1,398 bp	Putative transferase
											HanXRQr2_Chr03g0104721	89581717	89585521	(+ strand)	3,805 bp	hypothetical protein
											HanXRQr2_Chr03g0104731	89595886	89596362	(- strand)	477 bp	Putative transferase
											HanXRQr2_Chr03g0104741	89629024	89630449	(- strand)	1,426 bp	Putative transferase
											HanXRQr2_Chr03g0104751	89655381	89655749	(- strand)	369 bp	hypothetical protein
											HanXRQr2_Chr03g0104761	89866335	89867267	(+ strand)	933 bp	hypothetical protein
											HanXRQr2_Chr03g0104771	89989941	89990303	(- strand)	363 bp	Putative transferase
											HanXRQr2_Chr03g0104781	89990417	89990938	(- strand)	522 bp	Putative vinorine synthase
											HanXRQr2_Chr03g0104791	89991279	89992757	(- strand)	1,479 bp	Putative transcription factor interactor and regulator CCHC(Zn) family
											HanXRQr2_Chr03g0104801	90044576	90056026	(+ strand)	11,451 bp	Putative oligomeric Golgi complex subunit 6 protein
											HanXRQr2_Chr03g0104811	90127954	90128039	(+ strand)	86 bp	tRNA-Leu
											HanXRQr2_Chr03g0104821	90128045	90130816	(+ strand)	2,772 bp	Putative tetratricopeptide-like helical domain superfamily
											HanXRQr2_Chr03g0104831	90144631	90150179	(+ strand)	5,549 bp	Putative protein kinase CAMK-CDPK family
											HanXRQr2_Chr03g0104841	90153581	90154774	(+ strand)	1,194 bp	hypothetical protein
											HanXRQr2_Chr03g0104851	90198462	90202374	(- strand)	3,913 bp	Putative carboxypeptidase D
											HanXRQr2_Chr03g0104861	90223790	90226592	(- strand)	2,803 bp	hypothetical protein
											HanXRQr2_Chr03g0104871	90227651	90228139	(- strand)	489 bp	Putative carboxypeptidase D
											HanXRQr2_Chr03g0104881	90228200	90228684	(- strand)	485 bp	Putative carboxypeptidase D
											HanXRQr2_Chr03g0104891	90237997	90238404	(- strand)	408 bp	Putative carboxypeptidase D
											HanXRQr2_Chr03g0104901	90255841	90260395	(+ strand)	4,555 bp
											HanXRQr2_Chr03g0104911	90263967	90265713	(+ strand)	1,747 bp
											HanXRQr2_Chr03g0104921	90272089	90275617	(- strand)	3,529 bp	Putative carboxypeptidase D
											HanXRQr2_Chr03g0104931	90280105	90280162	(- strand)	58 bp
										HanXRQr2_Chr03g0104941		90565871	90566582	(- strand)	712 bp	Putative polyadenylate-binding protein/Hyperplastic disc protein
										HanXRQr2_Chr03g0104951		90567026	90567458	(- strand)	433 bp	putative protein	Helianthus annuus homeobox-leucine zipper protein REVOLUTA (LOC110927718)
										HanXRQr2_Chr03g0104961		90567938	90569319	(- strand)	1,382 bp	Putative transcription factor interactor and regulator CCHC(Zn) family
AX-147199586		90700620	90700655	90700549	3	TTTATGAAAATCAGCCAACGAATGTATAGCTCACTGTTGTGAATAAAATAATACAACTCTTACCTCCTTAGA	Bourret17	HanXRQr2_Chr03g0104971				90699125	90702007	(+ strand)	2,883 bp	Putative R-linalool synthase	Helianthus annuus R-linalool synthase QH1, chloroplastic (LOC110929184)
										HanXRQr2_Chr03g0104981		90742034	90742796	(- strand)	763 bp
										HanXRQr2_Chr03g0115961		129756399	129758833	(+ strand)	2,435 bp	Putative Zinc finger, RING-type
										HanXRQr2_Chr03g0115971		129760661	129765184	(+ strand)	4,524 bp	hypothetical protein	Helianthus annuus vicilin-like seed storage protein At2g18540 (LOC110929837)
										HanXRQr2_Chr03g0115981		129770257	129773439	(- strand)	3,183 bp	putative protein	Helianthus annuus MLO-like protein 11 (LOC110929836)
										HanXRQr2_Chr03g0115991		129779837	129780164	(+ strand)	328 bp
										HanXRQr2_Chr03g0116001		129781049	129782532	(+ strand)	1,484 bp	hypothetical protein
										HanXRQr2_Chr03g0116011		129797184	129838886	(+ strand)	41,703 bp	Putative leucine-rich repeat domain superfamily
										HanXRQr2_Chr03g0116021		129803107	129839225	(- strand)	36,119 bp	Putative phospholipase A(1)
										HanXRQr2_Chr03g0116031		129855945	129857156	(+ strand)	1,212 bp	hypothetical protein
										HanXRQr2_Chr03g0116041		129875663	129878155	(+ strand)	2,493 bp	Putative transcription factor interactor and regulator CCHC(Zn) family
										HanXRQr2_Chr03g0116051		129886626	129888153	(- strand)	1,528 bp	Putative phospholipase A(1)
										HanXRQr2_Chr03g0116061		129886715	129888115	(+ strand)	1,401 bp	hypothetical protein	Helianthus annuus phospholipase A1-IIdelta (LOC110935545)
										HanXRQr2_Chr03g0116071		129888590	129889524	(- strand)	935 bp	Putative transcription factor TFIIIC, triple barrel domain-containing protein
AX-105705204		129889814	129889849	129889743	3	GCTGATGATATGCTTTGACATTATATTAGTTTATCAGTTGCAATTATCTTGTCTGCCATTTACAAAAGATAT	SP17
										HanXRQr2_Chr03g0116081		129890852	129891133	(- strand)	282 bp		Helianthus annuus small nucleolar RNA snoR126 (LOC118491059)
										HanXRQr2_Chr03g0116091		129893657	129894875	(- strand)	1,219 bp	hypothetical protein
										HanXRQr2_Chr03g0116101		129895983	129896090	(+ strand)	108 bp
										HanXRQr2_Chr03g0116111		129921371	129922936	(+ strand)	1,566 bp	Putative anthocyanidin synthase
										HanXRQr2_Chr03g0116121		129967240	129970990	(+ strand)	3,751 bp	hypothetical protein
										HanXRQr2_Chr03g0116131		129973815	129991419	(+ strand)	17,605 bp	hypothetical protein
										HanXRQr2_Chr03g0116141		129996065	129998458	(+ strand)	2,394 bp	Putative anthocyanidin synthase
										HanXRQr2_Chr03g0116151		130005649	130011254	(- strand)	5,606 bp	hypothetical protein	Helianthus annuus COP1-interacting protein 7 (LOC110935542)
										HanXRQr2_Chr03g0116161		130012554	130016179	(- strand)	3,626 bp	Putative beta-glucosidase
										HanXRQr2_Chr03g0116171		130055114	130066082	(- strand)	10,969 bp	Putative glucomannan 4-beta-mannosyltransferase
										HanXRQr2_Chr03g0116181		130068959	130072201	(- strand)	3,243 bp	hypothetical protein
										HanXRQr2_Chr03g0116191		130077124	130087582	(- strand)	10,459 bp	Putative beta-glucosidase
										HanXRQr2_Chr03g0116201		130135568	130136766	(- strand)	1,199 bp	hypothetical protein
											HanXRQr2_Chr03g0116211	130159578	130160000	(- strand)	423 bp	Putative beta-glucosidase
											HanXRQr2_Chr03g0116221	130160002	130169214	(- strand)	9,213 bp	Putative beta-glucosidase
											HanXRQr2_Chr03g0116231	130167208	130169289	(+ strand)	2,082 bp	hypothetical protein
											HanXRQr2_Chr03g0116241	130224550	130228054	(+ strand)	3,505 bp	Putative beta-glucosidase
											HanXRQr2_Chr03g0116251	130229628	130229699	(+ strand)	72 bp
											HanXRQr2_Chr03g0116261	130245170	130245863	(+ strand)	694 bp	hypothetical protein
											HanXRQr2_Chr03g0116271	130299873	130301291	(+ strand)	1,419 bp	Putative beta-glucosidase
											HanXRQr2_Chr03g0116281	130306902	130310403	(- strand)	3,502 bp
											HanXRQr2_Chr03g0116291	130316439	130317554	(+ strand)	1,116 bp	Putative beta-glucosidase
											HanXRQr2_Chr03g0116301	130402118	130405037	(- strand)	2,920 bp	Putative beta-glucosidase
											HanXRQr2_Chr03g0116311	130503080	130504300	(+ strand)	1,221 bp	Putative glyceraldehyde/Erythrose phosphate dehydrogenase family, NAD(P)-binding domain superfamily
											HanXRQr2_Chr03g0116321	130507766	130510507	(- strand)	2,742 bp	Putative beta-glucosidase
											HanXRQr2_Chr03g0116331	130508653	130509036	(+ strand)	384 bp
											HanXRQr2_Chr03g0116341	130520864	130521912	(+ strand)	1,049 bp
											HanXRQr2_Chr03g0116351	130554947	130556757	(+ strand)	1,811 bp	Putative RNA recognition motif domain, nucleotide-binding alpha-beta plait domain superfamily
											HanXRQr2_Chr03g0116361	130586429	130588951	(- strand)	2,523 bp	hypothetical protein
											HanXRQr2_Chr03g0116371	130639029	130641852	(+ strand)	2,824 bp	Putative transcription factor NAM family	Helianthus annuus NAC domain-containing protein JA2L (LOC110929921)
											HanXRQr2_Chr03g0116381	130688017	130690132	(+ strand)	2,116 bp	hypothetical protein
											HanXRQr2_Chr03g0116391	130820513	130822585	(+ strand)	2,073 bp	Putative transcription factor NAM family	Helianthus annuus NAC transcription factor 25 (LOC110929920)
											HanXRQr2_Chr03g0116401	130873414	130878324	(- strand)	4,911 bp	Putative peptidylprolyl isomerase
											HanXRQr2_Chr03g0116411	130883446	130893196	(+ strand)	9,751 bp	Putative trafficking protein particle complex subunit 11
											HanXRQr2_Chr03g0116421	131002669	131005459	(+ strand)	2,791 bp	Putative protein kinase RLK-Pelle-CrRLK1L-1 family
											HanXRQr2_Chr03g0116431	131006236	131008754	(+ strand)	2,519 bp	Putative organic solute transporter subunit alpha/Transmembrane protein
											HanXRQr2_Chr03g0116441	131010169	131012969	(- strand)	2,801 bp	hypothetical protein
											HanXRQr2_Chr03g0116451	131036417	131036498	(- strand)	82 bp
											HanXRQr2_Chr03g0116461	131115375	131115863	(- strand)	489 bp	Putative ARID DNA-binding domain superfamily
											HanXRQr2_Chr03g0116471	131171861	131176370	(- strand)	4,510 bp
											HanXRQr2_Chr03g0116481	131377755	131379807	(+ strand)	2,053 bp	hypothetical protein
											HanXRQr2_Chr03g0116491	131379809	131381042	(+ strand)	1,234 bp	hypothetical protein
											HanXRQr2_Chr03g0116501	131380062	131380960	(- strand)	899 bp	hypothetical protein
											HanXRQr2_Chr03g0116511	131515631	131518090	(+ strand)	2,460 bp	hypothetical protein
											HanXRQr2_Chr03g0116521	131518972	131526028	(- strand)	7,057 bp	Putative DNA double-strand break repair protein Mre11
											HanXRQr2_Chr03g0116531	131546550	131549776	(- strand)	3,227 bp	hypothetical protein
											HanXRQr2_Chr03g0116541	131595824	131603614	(+ strand)	7,791 bp	Putative potassium channel, voltage-dependent, ERG, rmlC-like jelly roll, cyclic nucleotide-binding
											HanXRQr2_Chr03g0116551	131696715	131704465	(+ strand)	7,751 bp	Putative ABC-type Cd(2+) transporter
											HanXRQr2_Chr03g0116561	131704467	131704549	(+ strand)	83 bp
											HanXRQr2_Chr03g0116571	131704469	131704551	(- strand)	83 bp
											HanXRQr2_Chr03g0116581	131704551	131705671	(+ strand)	1,121 bp	hypothetical protein
											HanXRQr2_Chr03g0116591	131705470	131710754	(- strand)	5,285 bp	Putative plastoquinol--plastocyanin reductase
											HanXRQr2_Chr03g0116601	131708293	131708911	(+ strand)	619 bp	hypothetical protein
											HanXRQr2_Chr03g0116611	131718211	131718881	(+ strand)	671 bp	hypothetical protein
											HanXRQr2_Chr03g0116621	131856648	131860257	(- strand)	3,610 bp	Putative nonsense-mediated mRNA decay protein Nmd2/UPF2
											HanXRQr2_Chr03g0116631	131976316	131976774	(- strand)	459 bp	hypothetical protein
											HanXRQr2_Chr03g0116641	132007790	132009573	(- strand)	1,784 bp
											HanXRQr2_Chr03g0116651	132013827	132015141	(- strand)	1,315 bp	hypothetical protein
											HanXRQr2_Chr03g0116661	132327815	132327921	(- strand)	107 bp
											HanXRQr2_Chr03g0116671	132383549	132392089	(- strand)	8,541 bp	Putative ubiquitinyl hydrolase 1
											HanXRQr2_Chr03g0116681	132393473	132398161	(- strand)	4,689 bp	hypothetical protein
											HanXRQr2_Chr03g0116691	132428880	132430137	(+ strand)	1,258 bp	hypothetical protein
											HanXRQr2_Chr03g0116701	132448967	132449927	(- strand)	961 bp	Putative SPEAR family protein
											HanXRQr2_Chr03g0116711	132532782	132533915	(+ strand)	1,134 bp	Putative F-box domain-containing protein
											HanXRQr2_Chr03g0116721	132539730	132541010	(- strand)	1,281 bp	Putative dynamin central domain, Dynamin superfamily
											HanXRQr2_Chr03g0116731	132542203	132542751	(- strand)	549 bp	Putative dynamin GTPase
											HanXRQr2_Chr03g0116741	132547743	132548964	(- strand)	1,222 bp	Putative transcription factor interactor and regulator Znf-B family	Helianthus annuus zinc finger protein CONSTANS (LOC110929657)
											HanXRQr2_Chr03g0116751	132564500	132565531	(+ strand)	1,032 bp	Putative Cell division cycle protein
											HanXRQr2_Chr03g0116761	132595876	132600222	(+ strand)	4,347 bp	Putative NAD(P)H dehydrogenase (quinone)
											HanXRQr2_Chr03g0116771	132635314	132638781	(- strand)	3,468 bp	Putative transcription factor bHLH family	Helianthus annuus transcription factor bHLH123 (LOC110929661)
											HanXRQr2_Chr03g0116781	132681358	132681464	(- strand)	107 bp
											HanXRQr2_Chr03g0116791	132852496	132854504	(+ strand)	2,009 bp	Putative ribosomal protein L2
											HanXRQr2_Chr03g0116801	132859790	132862374	(+ strand)	2,585 bp	hypothetical protein
											HanXRQr2_Chr03g0116811	132875824	132877847	(+ strand)	2,024 bp	Putative RNA recognition motif domain, nucleotide-binding alpha-beta plait domain superfamily
											HanXRQr2_Chr03g0116821	132879594	132881612	(+ strand)	2,019 bp	Putative ribosomal protein S19/S15
											HanXRQr2_Chr03g0116831	132889828	132893794	(+ strand)	3,967 bp	Putative protein kinase RLK-Pelle-LRR-I-2 family	elianthus annuus calcium/calmodulin-regulated receptor-like kinase 1 (LOC110929666)
											HanXRQr2_Chr03g0116841	132894714	132897450	(+ strand)	2,737 bp	Putative ribosomal protein L24
											HanXRQr2_Chr03g0116851	132927265	132932262	(+ strand)	4,998 bp	Putative dihydroflavanol 4-reductase
											HanXRQr2_Chr03g0116861	132932291	132932372	(+ strand)	82 bp	tRNA-Pseudo
											HanXRQr2_Chr03g0116871	132934042	132935926	(- strand)	1,885 bp	Putative transcription factor C2H2 family
											HanXRQr2_Chr03g0116881	133006850	133007676	(+ strand)	827 bp	Putative transcription factor Hap3/NF-YB family
											HanXRQr2_Chr03g0116891	133059720	133063713	(- strand)	3,994 bp	Putative transcription factor interactor and regulator CCHC(Zn) family
											HanXRQr2_Chr03g0116901	133075224	133075329	(- strand)	106 bp
AX-105776042		133359785	133359820	133359856	3	CACTATCAAACTTCTTGAGTTAAGAAATTAATCATCACAATCTGTAAACATATGATCAAACACGCATCTTAC	SP17/SP18
										HanXRQr2_Chr03g0116911		133375552	133379693	(- strand)	4,142 bp	Putative formin, FH2 domain-containing protein
										HanXRQr2_Chr03g0116921		133389294	133389381	(+ strand)	88 bp	tRNA-Ala
										HanXRQr2_Chr03g0116931		133459260	133459342	(+ strand)	83 bp	tRNA-Ala
										HanXRQr2_Chr03g0116941		133462475	133465526	(+ strand)	3,052 bp	Putative minus-end-directed kinesin ATPase
										HanXRQr2_Chr03g0116951		133499305	133499951	(+ strand)	647 bp	Putative minus-end-directed kinesin ATPase
										HanXRQr2_Chr03g0116961		133531797	133535087	(+ strand)	3,291 bp	putative protein
										HanXRQr2_Chr03g0116971		133537844	133538972	(- strand)	1,129 bp	hypothetical protein
										HanXRQr2_Chr03g0116981		133542057	133543398	(+ strand)	1,342 bp	Putative transcription regulator IWS1 family	Helianthus annuus protein IWS1 homolog 1-like (LOC118490505)
										HanXRQr2_Chr03g0116991		133564577	133570048	(- strand)	5,472 bp	Putative Rab-GTPase-TBC domain-containing protein
											HanXRQr2_Chr03g0117001	133647913	133649078	(+ strand)	1,166 bp	hypothetical protein
											HanXRQr2_Chr03g0117011	133649326	133651004	(+ strand)	1,679 bp	hypothetical protein
											HanXRQr2_Chr03g0117021	133651602	133654186	(+ strand)	2,585 bp	hypothetical protein
											HanXRQr2_Chr03g0117031	133702775	133707116	(- strand)	4,342 bp	Putative endoplasmic reticulum vesicle transporter, Thioredoxin domain, Thioredoxin-like superfamily
											HanXRQr2_Chr03g0117041	133780265	133780598	(+ strand)	334 bp	hypothetical protein
											HanXRQr2_Chr03g0117051	133832740	133833323	(- strand)	584 bp
											HanXRQr2_Chr03g0117061	133842154	133843905	(- strand)	1,752 bp	Putative nucleotidyltransferase, Ribonuclease H
											HanXRQr2_Chr03g0117071	133844365	133845291	(- strand)	927 bp	Putative transcription factor interactor and regulator CCHC(Zn) family
											HanXRQr2_Chr03g0117081	133854098	133854916	(- strand)	819 bp	Putative transcription factor C2H2 family	Helianthus annuus zinc finger protein ZAT4-like (LOC110929755)
											HanXRQr2_Chr03g0117091	133861178	133862848	(- strand)	1,671 bp	Putative transcription factor interactor and regulator CCHC(Zn) family
											HanXRQr2_Chr03g0117101	133944243	133945154	(+ strand)	912 bp	Putative carboxylesterase
											HanXRQr2_Chr03g0117111	133952049	133952672	(+ strand)	624 bp	Putative carboxylesterase
											HanXRQr2_Chr03g0117121	133963820	133964164	(+ strand)	345 bp	Putative carboxylesterase
											HanXRQr2_Chr03g0117131	134026462	134027061	(+ strand)	600 bp	Putative dynamin GTPase
											HanXRQr2_Chr03g0117141	134027832	134029283	(+ strand)	1,452 bp	Putative dynamin central domain, GTPase effector domain, Dynamin superfamily
											HanXRQr2_Chr03g0117151	134116289	134116334	(- strand)	46 bp
											HanXRQr2_Chr03g0117161	134231570	134233908	(- strand)	2,339 bp	Putative dynamin GTPase
											HanXRQr2_Chr03g0117171	134271801	134274758	(+ strand)	2,958 bp	Putative dynamin GTPase
											HanXRQr2_Chr03g0117181	134299435	134299893	(- strand)	459 bp
											HanXRQr2_Chr03g0117191	134301803	134311137	(+ strand)	9,335 bp	Putative dynamin central domain, GTPase effector domain, Dynamin superfamily
											HanXRQr2_Chr03g0117201	134303759	134304871	(- strand)	1,113 bp	hypothetical protein
											HanXRQr2_Chr03g0117211	134444960	134445487	(- strand)	528 bp	Putative GTPase effector domain, Dynamin superfamily
											HanXRQr2_Chr03g0117221	134445595	134445810	(- strand)	216 bp	Putative dynamin central domain-containing protein
											HanXRQr2_Chr03g0117231	134445873	134446067	(- strand)	195 bp	Putative dynamin central domain-containing protein
											HanXRQr2_Chr03g0117241	134447978	134448925	(+ strand)	948 bp	Putative dynamin central domain, GTPase effector domain, Dynamin superfamily
											HanXRQr2_Chr03g0117251	134451452	134451540	(+ strand)	89 bp	tRNA-Met
											HanXRQr2_Chr03g0117261	134457031	134459401	(- strand)	2,371 bp	hypothetical protein
											HanXRQr2_Chr03g0117271	134480646	134485031	(- strand)	4,386 bp	Putative nucleotidyltransferase, Ribonuclease H
											HanXRQr2_Chr03g0117281	134549320	134551244	(+ strand)	1,925 bp	Putative transcription factor GRF family
											HanXRQr2_Chr03g0117291	134554706	134558172	(+ strand)	3,467 bp	Putative protein kinase CK1-CK1 family	Helianthus annuus casein kinase 1 (LOC110932103)
											HanXRQr2_Chr03g0117301	134623405	134623836	(- strand)	432 bp	hypothetical protein
											HanXRQr2_Chr03g0117311	134648197	134648760	(+ strand)	564 bp	hypothetical protein
											HanXRQr2_Chr03g0117321	134653223	134657093	(- strand)	3,871 bp	hypothetical protein
											HanXRQr2_Chr03g0117331	134657958	134663442	(+ strand)	5,485 bp	Putative tryptophan synthase, beta chain, tryptophan synthase beta chain/beta chain
											HanXRQr2_Chr03g0117341	134662773	134667637	(- strand)	4,865 bp	Putative triose phosphate/phosphoenolpyruvate translocator, sugar phosphate transporter
											HanXRQr2_Chr03g0117351	134678868	134681925	(- strand)	3,058 bp	hypothetical protein
											HanXRQr2_Chr03g0117361	134816748	134818745	(- strand)	1,998 bp	Putative purine permease, plant
											HanXRQr2_Chr03g0117371	134821208	134822347	(+ strand)	1,140 bp	hypothetical protein
											HanXRQr2_Chr03g0117381	134824293	134824814	(- strand)	522 bp	hypothetical protein
											HanXRQr2_Chr03g0117391	134916727	134921727	(+ strand)	5,001 bp	hypothetical protein
											HanXRQr2_Chr03g0117401	134918324	134919864	(- strand)	1,541 bp	hypothetical protein
											HanXRQr2_Chr03g0117411	134926479	134927971	(+ strand)	1,493 bp	Putative phosphoserine phosphatase
											HanXRQr2_Chr03g0117421	135278878	135279492	(- strand)	615 bp	Putative transcription factor interactor and regulator CCHC(Zn) family
											HanXRQr2_Chr03g0117431	135324590	135325652	(- strand)	1,063 bp	Putative P-loop containing nucleoside triphosphate hydrolase
											HanXRQr2_Chr03g0117441	135325654	135327360	(- strand)	1,707 bp	Putative leucine-rich repeat domain superfamily
											HanXRQr2_Chr03g0117451	135329178	135332719	(- strand)	3,542 bp	hypothetical protein
											HanXRQr2_Chr03g0117461	135346463	135347620	(- strand)	1,158 bp	hypothetical protein
											HanXRQr2_Chr03g0117471	135354991	135355117	(+ strand)	127 bp
											HanXRQr2_Chr03g0117481	135384778	135384851	(- strand)	74 bp	tRNA-Pro
											HanXRQr2_Chr03g0117491	135384961	135387592	(- strand)	2,632 bp	Putative 2-iminobutanoate/2-iminopropanoate deaminase
											HanXRQr2_Chr03g0117501	135396463	135397967	(- strand)	1,505 bp	hypothetical protein	Helianthus annuus NEP1-interacting protein-like 1 (LOC110927994)
											HanXRQr2_Chr03g0117511	135408752	135411138	(+ strand)	2,387 bp	hypothetical protein
											HanXRQr2_Chr03g0117521	135452089	135460090	(- strand)	8,002 bp	Putative HAUS augmin-like complex subunit 4
											HanXRQr2_Chr03g0117531	135478224	135486325	(- strand)	8,102 bp	Putative aconitate hydratase
											HanXRQr2_Chr03g0117541	135480030	135481776	(+ strand)	1,747 bp	hypothetical protein
											HanXRQr2_Chr03g0117551	135487513	135493467	(- strand)	5,955 bp	Putative NADH dehydrogenase [ubiquinone] 1 alpha subcomplex subunit 12
											HanXRQr2_Chr03g0117561	135684495	135685404	(- strand)	910 bp	Putative isoprenoid synthase domain superfamily
										HanXRQr2_Chr03g0117571		135727480	135730075	(- strand)	2,596 bp
										HanXRQr2_Chr03g0117581		135751670	135751777	(- strand)	108 bp
										HanXRQr2_Chr03g0117591		135759869	135761320	(- strand)	1,452 bp	hypothetical protein
										HanXRQr2_Chr03g0117601		135761955	135764777	(- strand)	2,823 bp	hypothetical protein
										HanXRQr2_Chr03g0117611		135809934	135814460	(+ strand)	4,527 bp	Putative galactosylxylosylprotein 3-beta-galactosyltransferase
										HanXRQr2_Chr03g0117621		135814985	135815180	(- strand)	196 bp
										HanXRQr2_Chr03g0117631		135816187	135816378	(- strand)	192 bp
										HanXRQr2_Chr03g0117641		135818192	135819072	(+ strand)	881 bp	hypothetical protein
										HanXRQr2_Chr03g0117651		135821005	135821186	(- strand)	182 bp
										HanXRQr2_Chr03g0117661		135821871	135822066	(- strand)	196 bp
										HanXRQr2_Chr03g0117671		135844329	135844697	(- strand)	369 bp
										HanXRQr2_Chr03g0117681		135856361	135860172	(+ strand)	3,812 bp	Putative tetraacyldisaccharide 4'-kinase
										HanXRQr2_Chr03g0117691		135860770	135860845	(- strand)	76 bp	tRNA-Phe
										HanXRQr2_Chr03g0117701		135862428	135867119	(+ strand)	4,692 bp	Putative dihydrolipoyllysine-residue succinyltransferase
										HanXRQr2_Chr03g0117711		135874296	135875480	(- strand)	1,185 bp	Putative mitogen-activated protein kinase STE-STE11 family
										HanXRQr2_Chr03g0117721		135880537	135883647	(- strand)	3,111 bp	Putative RNA helicase
										HanXRQr2_Chr03g0117731		135943064	135943498	(- strand)	435 bp	Putative stigma-specific protein Stig1
	AX-105655280	135970618	135970653	135970689	3	GAAAACTATTAGTAGAAGGTAAGCTAACGACATTTTGTCTAATTATATGTTAAAATAACGAGTCAAAACAGG	SP17	HanXRQr2_Chr03g0117741				135961367	135971056	(+ strand)	9,690 bp	Putative 1,4-alpha-glucan branching enzyme	Helianthus annuus 1,4-alpha-glucan-branching enzyme 3, chloroplastic/amyloplastic (LOC110929705)
									HanXRQr2_Chr03g0117751			135972777	135973911	(+ strand)	1,135 bp	Putative B-cell receptor-associated protein 29/31
									HanXRQr2_Chr03g0117761			136015482	136015677	(+ strand)	196 bp
									HanXRQr2_Chr03g0117771			136030658	136030853	(+ strand)	196 bp
									HanXRQr2_Chr03g0117781			136034293	136034488	(+ strand)	196 bp
									HanXRQr2_Chr03g0117791			136065356	136065551	(+ strand)	196 bp
									HanXRQr2_Chr03g0117801			136074644	136074822	(+ strand)	179 bp
									HanXRQr2_Chr03g0117811			136076478	136076600	(+ strand)	123 bp
									HanXRQr2_Chr03g0117821			136104014	136104789	(- strand)	776 bp	Putative Ubiquitin domain, Sumo domain-containing protein
									HanXRQr2_Chr03g0117831			136121869	136122064	(+ strand)	196 bp
									HanXRQr2_Chr03g0117841			136124942	136125120	(+ strand)	179 bp
									HanXRQr2_Chr03g0117851			136126776	136126898	(+ strand)	123 bp
									HanXRQr2_Chr03g0117861			136181605	136182514	(- strand)	910 bp	Putative Ubiquitin domain-containing protein
									HanXRQr2_Chr03g0117871			136198924	136199119	(+ strand)	196 bp
									HanXRQr2_Chr03g0117881			136213212	136213407	(+ strand)	196 bp
									HanXRQr2_Chr03g0117891			136215063	136215185	(+ strand)	123 bp
									HanXRQr2_Chr03g0117901			136313108	136313303	(+ strand)	196 bp
									HanXRQr2_Chr03g0117911			136314480	136314675	(+ strand)	196 bp
									HanXRQr2_Chr03g0117921			136314994	136315189	(+ strand)	196 bp
									HanXRQr2_Chr03g0117931			136316867	136317062	(+ strand)	196 bp
									HanXRQr2_Chr03g0117941			136344448	136344648	(+ strand)	201 bp
									HanXRQr2_Chr03g0117951			136345842	136346037	(+ strand)	196 bp
									HanXRQr2_Chr03g0117961			136353203	136353398	(+ strand)	196 bp
									HanXRQr2_Chr03g0117971			136380247	136380447	(+ strand)	201 bp
									HanXRQr2_Chr03g0117981			136381641	136381836	(+ strand)	196 bp
									HanXRQr2_Chr03g0117991			136383134	136383341	(+ strand)	208 bp
									HanXRQr2_Chr03g0118001			136419099	136419294	(+ strand)	196 bp
									HanXRQr2_Chr03g0118011			136420429	136420624	(+ strand)	196 bp
									HanXRQr2_Chr03g0118021			136425347	136425543	(+ strand)	197 bp
									HanXRQr2_Chr03g0118031			136438490	136438685	(+ strand)	196 bp
									HanXRQr2_Chr03g0118041			136439871	136441400	(- strand)	1,530 bp	Putative Ubiquitin domain, Sumo domain-containing protein
									HanXRQr2_Chr03g0118051			136443445	136446845	(- strand)	3,401 bp	Putative Ubiquitin domain, Sumo domain-containing protein
									HanXRQr2_Chr03g0118061			136491390	136493281	(+ strand)	1,892 bp	Putative glucan endo-1,3-beta-D-glucosidase
									HanXRQr2_Chr03g0118071			136564757	136565035	(- strand)	279 bp	Putative H(+)-transporting two-sector ATPase
	AX-105768536	136591650	136591685	136591721	3	TAAAATGTAAGGTTAGTGAAAATAAGAATGAATGGCTCATCTGCTAACGTGACATGATGTGACGTGACGCTT	SP17
										HanXRQr2_Chr03g0118081		136602030	136606353	(+ strand)	4,324 bp	putative protein
										HanXRQr2_Chr03g0118091		136607622	136609140	(- strand)	1,519 bp
										HanXRQr2_Chr03g0118101		136607938	136615209	(+ strand)	7,272 bp	Putative EH domain-containing protein
										HanXRQr2_Chr03g0118111		136622732	136625704	(+ strand)	2,973 bp	Putative transcription regulator SWI/SNF-BAF60b family
										HanXRQr2_Chr03g0118121		136624803	136628043	(- strand)	3,241 bp	Putative Zinc finger, RanBP2-type
										HanXRQr2_Chr03g0118131		136629625	136632002	(- strand)	2,378 bp	Putative triacylglycerol lipase
										HanXRQr2_Chr03g0118141		136693328	136700054	(+ strand)	6,727 bp	Putative GrpE nucleotide exchange factor
										HanXRQr2_Chr03g0118151		136698669	136701541	(- strand)	2,873 bp	hypothetical protein
										HanXRQr2_Chr03g0118161		136713484	136719665	(+ strand)	6,182 bp	Putative peptidylprolyl isomerase
										HanXRQr2_Chr03g0118171		136753492	136759123	(+ strand)	5,632 bp	Putative microtubule-associated protein, MAP65/Ase1/PRC1
										HanXRQr2_Chr03g0118181		136760086	136763461	(+ strand)	3,376 bp	Putative vacuolar protein sorting-associate protein Vta1/Callose synthase
										HanXRQr2_Chr03g0118191		136764175	136766893	(+ strand)	2,719 bp	Putative target SNARE coiled-coil domain-containing protein
										HanXRQr2_Chr03g0118201		136765907	136766290	(- strand)	384 bp	hypothetical protein	Helianthus annuus syntaxin-52 (LOC110929717)
										HanXRQr2_Chr03g0118211		136766525	136769564	(- strand)	3,040 bp	Putative ATPase, V0 complex, subunit e1/e2
										HanXRQr2_Chr03g0118221		136797484	136798167	(+ strand)	684 bp	Putative DNA-binding pseudobarrel domain superfamily
										HanXRQr2_Chr03g0118231		136800529	136811084	(- strand)	10,556 bp	Putative calponin domain, EF-hand domain pair, CH domain superfamily, fimbrin/Plastin
										HanXRQr2_Chr03g0118241		136820311	136825280	(- strand)	4,970 bp	Putative Rho protein GDP-dissociation inhibitor
										HanXRQr2_Chr03g0118251		136831952	136839906	(- strand)	7,955 bp	Putative cation/H+ exchanger, cation/H+ exchanger, CPA1 family, sodium/solute symporter superfamily
											HanXRQr2_Chr05g0200451	24027674	24028576	(+ strand)	903 bp	Putative transcription factor interactor and regulator CCHC(Zn) family
																hypothetical protein	Helianthus annuus kinesin-related protein 4-like (LOC110942818)
										HanXRQr2_Chr05g0200471		24247140	24247607	(+ strand)	468 bp	Putative protein glutamine dumper
										HanXRQr2_Chr05g0200481		24267845	24270548	(+ strand)	2,704 bp
										HanXRQr2_Chr05g0200491		24289479	24290545	(+ strand)	1,067 bp	hypothetical protein
AX-105759358		24325063	24325098	24325134	5	GTTGATGAAGGTAATAGAATGTTCAAATATGGATAGGCTAGTTTATGTTGTAAGGCATTAGTAATTGATTGT	Bourret17
										HanXRQr2_Chr05g0200501		24347208	24347287	(- strand)	80 bp	tRNA-Asp
										HanXRQr2_Chr05g0200511		24529863	24530610	(+ strand)	748 bp	Putative protein glutamine dumper
										HanXRQr2_Chr05g0200521		24531781	24532556	(+ strand)	776 bp	Putative protein glutamine dumper
										HanXRQr2_Chr05g0200531		24535666	24536296	(+ strand)	631 bp	Putative protein glutamine dumper
										HanXRQr2_Chr10g0458601		166920861	166924702	(+ strand)	3,842 bp	Putative DnaJ domain, Chaperone J-domain superfamily
										HanXRQr2_Chr10g0458611		166928155	166934783	(+ strand)	6,629 bp	hypothetical protein
										HanXRQr2_Chr10g0458621		166935948	166939661	(+ strand)	3,714 bp	Putative Longin domain-containing protein
										HanXRQr2_Chr10g0458631		166941509	166945336	(+ strand)	3,828 bp	Putative (S)-2-hydroxy-acid oxidase
										HanXRQr2_Chr10g0458641		166953458	166957903	(+ strand)	4,446 bp	Putative (S)-2-hydroxy-acid oxidase
										HanXRQr2_Chr10g0458651		166957950	166967592	(- strand)	9,643 bp	hypothetical protein	Helianthus annuus protein PHYTOCHROME-DEPENDENT LATE-FLOWERING (LOC110886431)
										HanXRQr2_Chr10g0458661		166962047	166971372	(+ strand)	9,326 bp	hypothetical protein
										HanXRQr2_Chr10g0458671		166970088	166977469	(- strand)	7,382 bp	Putative RNA recognition motif domain, nucleotide-binding alpha-beta plait domain superfamily
										HanXRQr2_Chr10g0458681		167025903	167027749	(- strand)	1,847 bp	Putative transcription factor TIFY family	Helianthus annuus protein TIFY 10c (LOC110886429)
										HanXRQr2_Chr10g0458691		167035956	167036319	(+ strand)	364 bp
										HanXRQr2_Chr10g0458701		167038033	167039503	(+ strand)	1,471 bp	Putative galectin, carbohydrate recognition domain, glycosyl transferase, family 31
										HanXRQr2_Chr10g0458711		167159539	167161613	(+ strand)	2,075 bp	Putative exocyst complex component Exo70, cullin repeat-like-containing domain superfamily
										HanXRQr2_Chr10g0458721		167161765	167168342	(- strand)	6,578 bp	Putative von Willebrand factor, type A, von Willebrand factor A-like domain superfamily
AX-105891155		167173148	167173183	167173077	10	ACAAGCACAACTAAAAACGGACTAGATATTAGGAAATTTCATTTTACCGGCAAACTTGTCATTCCAATTAAC	Bourret16
										HanXRQr2_Chr10g0458731		167178969	167189231	(+ strand)	10,263 bp	Putative exocyst complex component Exo70, cullin repeat-like-containing domain superfamily
										HanXRQr2_Chr10g0458741		167193456	167200866	(- strand)	7,411 bp	Putative transcription factor MYB-related family
										HanXRQr2_Chr10g0458751		167194450	167194709	(+ strand)	260 bp	hypothetical protein
										HanXRQr2_Chr10g0458761		167211637	167212574	(- strand)	938 bp	Putative transcription factor MYB family	Helianthus annuus transcription factor MYB3 (LOC110883374)
										HanXRQr2_Chr10g0458771		167229486	167233607	(- strand)	4,122 bp	Putative nucleotidyltransferase, Ribonuclease H
										HanXRQr2_Chr10g0458781		167234235	167235872	(- strand)	1,638 bp	hypothetical protein
										HanXRQr2_Chr10g0458791		167339679	167340065	(- strand)	387 bp	Putative plant self-incompatibility S1
										HanXRQr2_Chr10g0458801		167353099	167353563	(+ strand)	465 bp	Putative plant self-incompatibility S1
										HanXRQr2_Chr13g0610861		157228055	157232821	(- strand)	4,767 bp	Putative virus X resistance protein-like, coiled-coil
										HanXRQr2_Chr13g0610871		157232798	157233540	(+ strand)	743 bp	hypothetical protein
										HanXRQr2_Chr13g0610881		157233550	157234181	(- strand)	632 bp	hypothetical protein	Helianthus annuus casein kinase 1-like protein 10 (LOC110899983)
										HanXRQr2_Chr13g0610891		157235639	157239069	(- strand)	3,431 bp	Putative non-specific serine/threonine protein kinase
										HanXRQr2_Chr13g0610901		157244730	157245787	(+ strand)	1,058 bp	hypothetical protein
										HanXRQr2_Chr13g0610911		157250363	157256665	(- strand)	6,303 bp	Putative RNA-directed DNA polymerase
										HanXRQr2_Chr13g0610921		157266928	157269061	(- strand)	2,134 bp	Putative transcription factor interactor and regulator CCHC(Zn) family
										HanXRQr2_Chr13g0610931		157274985	157275794	(+ strand)	810 bp	hypothetical protein
										HanXRQr2_Chr13g0610941		157276062	157276682	(+ strand)	621 bp	Putative transcription factor interactor and regulator CCHC(Zn) family
										HanXRQr2_Chr13g0610951		157282879	157284668	(- strand)	1,790 bp	Putative leucine-rich repeat domain superfamily
										HanXRQr2_Chr13g0610961		157284670	157287932	(- strand)	3,263 bp	Putative virus X resistance protein-like, coiled-coil
										HanXRQr2_Chr13g0610971		157289831	157297016	(+ strand)	7,186 bp	Putative RNA-directed DNA polymerase
										HanXRQr2_Chr13g0610981		157300227	157302125	(- strand)	1,899 bp	hypothetical protein
										HanXRQr2_Chr13g0610991		157302732	157306422	(- strand)	3,691 bp	Putative non-specific serine/threonine protein kinase
										HanXRQr2_Chr13g0611001		157322524	157322894	(+ strand)	371 bp	hypothetical protein
										HanXRQr2_Chr13g0611011		157322997	157325773	(- strand)	2,777 bp	Putative non-specific serine/threonine protein kinase
										HanXRQr2_Chr13g0611021		157325775	157330559	(- strand)	4,785 bp	Putative non-specific serine/threonine protein kinase
										HanXRQr2_Chr13g0611031		157334169	157339160	(- strand)	4,992 bp	hypothetical protein	Helianthus annuus putative disease resistance RPP13-like protein 1 (LOC110902132)
										HanXRQr2_Chr13g0611041		157358197	157370570	(- strand)	12,374 bp	Putative protein kinase CK1-CK1 family
										HanXRQr2_Chr13g0611051		157372789	157379011	(- strand)	6,223 bp	Putative plant organelle RNA recognition domain-containing protein
										HanXRQr2_Chr13g0611061		157380970	157381506	(+ strand)	537 bp	hypothetical protein
										HanXRQr2_Chr13g0611071		157382275	157384787	(- strand)	2,513 bp	Putative tetratricopeptide-like helical domain superfamily
AX-105929368		157389651	157389686	157389722	13	CATGAAATTGAATATGTTATATGCTTCTACTACTAGTGTCTACTTCATGTTCAAGGTATTTAGAAGTTAAAA	Bourret16	HanXRQr2_Chr13g0611081				157386420	157389924	(- strand)	3,505 bp	Putative splicing factor 3B subunit 5/RDS3 complex subunit 10
										HanXRQr2_Chr13g0611091		157419694	157422078	(+ strand)	2,385 bp	Putative cytochrome P450	Helianthus annuus alkane hydroxylase MAH1 (LOC110899957)
										HanXRQr2_Chr13g0611101		157422927	157423304	(+ strand)	378 bp	Putative cytochrome P450
										HanXRQr2_Chr13g0611111		157466950	157468100	(+ strand)	1,151 bp	hypothetical protein
										HanXRQr2_Chr13g0611121		157470462	157473397	(+ strand)	2,936 bp	hypothetical protein
										HanXRQr2_Chr13g0611131		157482837	157484665	(+ strand)	1,829 bp	Putative cytochrome P450	Helianthus annuus alkane hydroxylase MAH1 (LOC110899958)
										HanXRQr2_Chr13g0611141		157538720	157539061	(+ strand)	342 bp	Putative cytochrome P450
										HanXRQr2_Chr13g0611151		157539098	157540400	(+ strand)	1,303 bp	Putative cytochrome P450
										HanXRQr2_Chr13g0611161		157561410	157561748	(+ strand)	339 bp	hypothetical protein
										HanXRQr2_Chr13g0611171		157593661	157596325	(- strand)	2,665 bp	hypothetical protein
										HanXRQr2_Chr15g0687841		38282803	38293341	(- strand)	10,539 bp	Putative peptidase S10, serine carboxypeptidase, alpha/Beta hydrolase
										HanXRQr2_Chr15g0687851		38322224	38322330	(+ strand)	107 bp
										HanXRQr2_Chr15g0687861		38355597	38362634	(- strand)	7,038 bp	Putative peptidase S10, serine carboxypeptidase, alpha/Beta hydrolase
										HanXRQr2_Chr15g0687871		38390139	38391026	(+ strand)	888 bp
										HanXRQr2_Chr15g0687881		38435431	38437037	(- strand)	1,607 bp	Putative glycosyl hydrolase, five-bladed beta-propellor domain superfamily
										HanXRQr2_Chr15g0687891		38437759	38442279	(- strand)	4,521 bp	hypothetical protein
										HanXRQr2_Chr15g0687901		38443624	38444003	(- strand)	380 bp
										HanXRQr2_Chr15g0687911		38446900	38447328	(- strand)	429 bp	Putative histone H4, histone-fold, CENP-T/Histone H4, histone
										HanXRQr2_Chr15g0687921		38448163	38451505	(- strand)	3,343 bp	hypothetical protein
										HanXRQr2_Chr15g0687931		38469762	38472159	(+ strand)	2,398 bp	Putative ribosomal protein L32p
										HanXRQr2_Chr15g0687941		38474340	38478997	(+ strand)	4,658 bp	Putative [Ribulose-bisphosphate carboxylase]-lysine N-methyltransferase
										HanXRQr2_Chr15g0687951		38480207	38480280	(+ strand)	74 bp	tRNA-Asp
										HanXRQr2_Chr15g0687961		38507149	38510133	(- strand)	2,985 bp
										HanXRQr2_Chr15g0687971		38517927	38518742	(+ strand)	816 bp	Putative Gnk2-like domain-containing protein
										HanXRQr2_Chr15g0687981		38520847	38528712	(+ strand)	7,866 bp	Putative protein kinase RLK-Pelle-DLSV family
AX-105876346		38533277	38533312	38533348	15	TATACATTTGATACCTTATTCGTGGTTCTCGTAAATGTGTGATAAGCTTTCGAATACAGATCATACATACAC	SP17
										HanXRQr2_Chr15g0687991		38586340	38589158	(- strand)	2,819 bp	hypothetical protein
										HanXRQr2_Chr15g0688001		38597474	38597547	(+ strand)	74 bp	tRNA-Asp
										HanXRQr2_Chr15g0688011		38600086	38603605	(+ strand)	3,520 bp	Putative transcription factor C2H2 family
										HanXRQr2_Chr15g0688021		38614317	38615042	(+ strand)	726 bp	Putative RNA recognition motif domain, nucleotide-binding alpha-beta plait domain superfamily
										HanXRQr2_Chr15g0688031		38684462	38689629	(+ strand)	5,168 bp	hypothetical protein
										HanXRQr2_Chr15g0688041		38684891	38686508	(- strand)	1,618 bp	hypothetical protein
										HanXRQr2_Chr15g0688051		38688746	38689528	(- strand)	783 bp
										HanXRQr2_Chr15g0688061		38697697	38697977	(+ strand)	281 bp	hypothetical protein
										HanXRQr2_Chr15g0688071		38699480	38700064	(- strand)	585 bp	hypothetical protein
										HanXRQr2_Chr15g0688081		38762388	38768587	(+ strand)	6,200 bp	putative protein
										HanXRQr2_Chr15g0688091		38772403	38772789	(+ strand)	387 bp	putative protein	Helianthus annuus nodulin-related protein 1 (LOC110913613)
										HanXRQr2_Chr15g0688101		38773545	38777235	(- strand)	3,691 bp	putative protein
										HanXRQr2_Chr15g0688111		38778292	38784151	(- strand)	5,860 bp	Putative 2-hydroxy-6-oxonona-2,4-dienedioate hydrolase
										HanXRQr2_Chr16g0724281		2553825	2556486	(- strand)	2,662 bp	Putative transcription factor bHLH family
										HanXRQr2_Chr16g0724291		2565841	2566426	(+ strand)	586 bp	Putative alanine transaminase
										HanXRQr2_Chr16g0724301		2587766	2589720	(+ strand)	1,955 bp	Putative alanine transaminase
										HanXRQr2_Chr16g0724311		2619400	2619473	(+ strand)	74 bp	tRNA-Val
										HanXRQr2_Chr16g0724321		2634912	2636698	(+ strand)	1,787 bp	Putative RNA recognition motif domain, nucleotide-binding alpha-beta plait domain superfamily
										HanXRQr2_Chr16g0724331		2642260	2646861	(+ strand)	4,602 bp	Putative carboxypeptidase D
										HanXRQr2_Chr16g0724341		2649555	2657028	(+ strand)	7,474 bp	Putative phosphoric monoester hydrolase
										HanXRQr2_Chr16g0724351		2658287	2666896	(- strand)	8,610 bp	Putative ClpA/B family, UVR domain, AAA+ ATPase domain, Clp ATPase, Clp domain superfamily
										HanXRQr2_Chr16g0724361		2672324	2675292	(+ strand)	2,969 bp	Putative tetratricopeptide-like helical domain superfamily
										HanXRQr2_Chr16g0724371		2675384	2684448	(- strand)	9,065 bp	Putative alpha-mannosidase
										HanXRQr2_Chr16g0724381		2687337	2695456	(- strand)	8,120 bp	Putative alpha-mannosidase
AX-105925592		2751833	2751868	2751904	16	TTGTGAATTCTTACTTGTACAAATTTCAGTTTAAACTTTAAAATCAGGAGAATCACTAGACTGGGCTACCAA	GT17	HanXRQr2_Chr16g0724391				2748783	2759950	(+ strand)	11,168 bp	Putative RNA recognition motif domain, mei2/Mei2-like RNA recognition	Helianthus annuus protein MEI2-like 1 (LOC110914999)
										HanXRQr2_Chr16g0724411		2760903	2764923	(- strand)	4,021 bp	Putative transcription factor AP2-EREBP family	Helianthus annuus ethylene-responsive transcription factor ERF114 (LOC110917506)
										HanXRQr2_Chr16g0724421		2763362	2764659	(+ strand)	1,298 bp
										HanXRQr2_Chr16g0724431		2765869	2769662	(+ strand)	3,794 bp	hypothetical protein
										HanXRQr2_Chr16g0724441		2795633	2796373	(+ strand)	741 bp	Putative reverse transcriptase zinc-binding domain-containing protein
										HanXRQr2_Chr16g0724451		2818400	2818828	(+ strand)	429 bp
										HanXRQr2_Chr16g0724461		2819850	2825732	(+ strand)	5,883 bp	Putative xylogalacturonan beta-1,3-xylosyltransferase
										HanXRQr2_Chr16g0724471		2826310	2831171	(- strand)	4,862 bp	Putative oxidoreductase
										HanXRQr2_Chr16g0724481		2847073	2849749	(+ strand)	2,677 bp	Putative chromatin regulator PHD family
										HanXRQr2_Chr16g0724491		2902831	2904580	(+ strand)	1,750 bp	Putative chromatin regulator PHD family
										HanXRQr2_Chr16g0724501		2918894	2919058	(+ strand)	165 bp	Putative tetratricopeptide-like helical domain superfamily
										HanXRQr2_Chr16g0724511		2945156	2947036	(+ strand)	1,881 bp	Putative chromatin regulator PHD family
										HanXRQr2_Chr16g0724521		2948568	2948765	(+ strand)	198 bp	hypothetical protein
										HanXRQr2_Chr16g0724531		2982242	2984364	(+ strand)	2,123 bp	Putative chromatin regulator PHD family
