# Supplementary material for: Association mapping for broomrape resistance in sunflower
Source: Front Plant Sci. 2023 Jan 6;13:1056231. doi: 10.3389/fpls.2022.1056231 (PMC9875907; doi:10.3389/fpls.2022.1056231)
Supplement: Supplementary file 2 [file Table_2.xlsx]

## Sheet: Hoja1
Table S1. Accession name, origin, and average number of broomrape shoots per plant for populations SP, Bourret, and GT in two years each.
Accession	Source	GT_2016	GT_2017	Bourret_2016	Bourret_2017	SP_2017	SP_2018	Confectionery
BP	INRAE	5.71	37.86	49.88	20.43	38.71	11.27	NO
ADV	INRAE	11.5	36.43	23.5	15.86	40.14	13.27	NO
97A7	INRAE	22.57	54.86	41	12.57	27	15.71	NO
CT	INRAE	13	50.71	27	20.29	13.29	9.59	NO
OJQ	INRAE	24.75	64	75.75	58.29	41.43	13.38	NO
SAB	INRAE	16	21.57	25	17.67	3.29	1.48	NO
92A6	INRAE	9.33	29.43	50	13.14	19.29	9.73	NO
2603RM	INRAE	28	60.43	35.5	34.86	35.14	13.23	NO
2603	INRAE	25.25	77.14	28.63	23.5	23.86	10.95	NO
OV	INRAE	17.63	54.57	50.5	18.29	9.43	1.08	NO
OLF	INRAE	11.86	11	14	10.14	0.86	0.04	NO
CAL	INRAE	2.5	20.33	13.13	7.86	0	0.05	NO
LR	INRAE	1.63	24.29	12.38	12.43	2	0.04	NO
FU	INRAE	7.57	28.67	6.63	4.5	0.29	0.39	NO
PI-578872	USDA	15.38	63.57	23.38	34.57	26.83	4.04	NO
PI-561921	USDA	6.86	52.29	30.6	35.29	45.29	10.76	NO
PI-597369	USDA	2.38	18.71	8.75	4.43	1.14	0.3	NO
PI-650353	USDA	11.25	79.29	21.88	51.29	50.71	15.43	NO
UD	INRAE	9.88	14.86	11.38	5.86	0.86	3.25	NO
84P10C	INRAE	23.25	62	44.88	63.5	63.14	14.17	NO
BH	INRAE	7.25	17.71	17.25	23	20.71	5.63	NO
NEAGRA	INRAE	18.13	27.29	26.88	30.57	13.43	20.46	NO
CHILI	INRAE	14.13	47.43	39.38	75.86	46.14	13.67	NO
BAI2C	INRAE	18	56.5	35.5	33.4	31	13.46	NO
VAQ	INRAE	18.13	23.86	0	1.29	19.71	10.65	NO
WG	INRAE	11.5	32.67	45	31.67	19.29	11.91	NO
XWQ	INRAE	17.63	66.29	33	51.14	39.4	13.39	NO
PI-578010	USDA	10.13	33.2	31.88	35.2	21.6	10.96	NO
PI-578011	USDA	26.88	68.57	28.43	31.17	32.71	14.35	NO
PI-578873	USDA	19.38	33.71	24.5	27.57	28.57	6.05	NO
PAC2	INRAE	14.5	65.86	59.25	58.67	60.57	20.67	NO
PI-578008	USDA	6.25	26.86	34.14	8.57	5.14	1.63	NO
PI-650541	USDA	10.38	30.71	23.38	29.71	14.57	5.56	NO
PI-599980	USDA	19.25	31	22.25	34.14	41.33	14.13	YES
PI-548997	USDA	12.63	61.29	24.5	35	14.71	10.36	NO
PI-509062	USDA	10.75	49.5	31.29	41.29	20.71	18.67	NO
SF	INRAE	11.88	30	26.38	19.14	26.5	8.09	NO
TJ	INRAE	10.75	51.14	31.63	17.43	26.86	15.38	NO
VZQ	INRAE	13.57	33.57	26.57	21.83	19.29	10.63	NO
SQ	INRAE	8.25	40.86	0	0.14	11	4.54	NO
SN	INRAE	9.63	79	31.4	19	29.29	18.63	NO
DPC6	INRAE	4.29	7.14	23.63	2	4.57	6.32	NO
WJR1634	INRAE	6.38	38	6	6.86	0	0.09	NO
PI-649793	USDA	10.13	40.14	13.5	34.71	16.57	4	NO
PI-578009	USDA	14.25	65.43	39.88	27.5	37.29	10.08	NO
PI-509061	USDA	8.63	54	42.75	45.43	27.29	10.59	NO
PPR8	INRAE	18.63	50.43	28.25	50.14	28.57	10.65	NO
USSCL283	INRAE	6.75	35.43	18.13	27.43	13.29	3.74	NO
PSM5	INRAE	11.88	53.29	38.75	45.83	39.71	13.1	NO
CD	INRAE	8.25	13.33	14.4	3	0.29	1.33	NO
PST5	INRAE	14.83	67.43	60.63	42.71	31.86	5.52	NO
SURES2	INRAE	2.75	26.43	17.25	19.33	3.43	0.46	NO
R96	IAS-CSIC	3	19.83	13.88	14.33	2	0.88	NO
P96	IAS-CSIC		0	0	0	0	0	NO
RHA801	USDA	10.75	32.29	11.13	9.43	0.29	0	NO
PI-599775	USDA	6.38	18	22.5	16.29	7.57	0.54	NO
RHA274	USDA	6.63	47.29	33.13	14.5	13.86	2.32	NO
LC1093	INRAE	17.5	43.71	0.25	0.71	22.86	6.43	NO
RHA266	USDA	11.5	56.8	32.13	34.29	35.71	13.64	NO
BAS3C	INRAE	10	66.43	17.25	45.14	41.43	23.25	NO
PSX9	INRAE	9.63	52.43	9	33.5	17.29	3.82	NO
PAZ2	INRAE	9.88	36.43	0	0.14	21.83	8	NO
PI-560145	USDA	6.5	42	29.63	18	20.43	4.19	NO
PI-561920	USDA	2	16.57	1.13	9.86	0	0.46	NO
PI-543746	USDA	5.63	54.86	34.25	45.43	29.29	2.83	NO
PI-650582	USDA	11.57	15.17	5	22.33	4.57	1.29	NO
PI-509060	USDA	13.75	46.86	27.25	48.57	33.43	17.96	NO
PI-650794	USDA	12.57	45	20.88	40.33	25.57	11.78	NO
PI-549009	USDA	9.13	38.29	22.75	29.86	9.57	1.71	NO
PI-549006	USDA	19.29	36	24.88	46	27	6	NO
PI-509065	USDA	6.38	34.57	7.13	13.14	5.86	0.78	YES
PI-642777	USDA	8.13	46.14	13.38	33.43	13.71	1.26	NO
RHA396	INRAE	8.88	45.71	31.75	52.57	25.14	13.5	NO
L86	IAS-CSIC	4	37.71	3.38	8.86	0.14	0	NO
HA89	INRAE	8.88	17.14	12.29	14.2	0.57	2.09	NO
83HR4	INRAE	12.5	75.86	35.38	38.17	62	25.04	NO
LR1	INRAE	2.88	23.86	19.5	23.57	4.33	0.41	NO
RHA439	USDA	2.63	7.33	19.88	3.43	3.57	1.63	NO
RHA464	USDA	0.25	2.14	2.38	0	0	0.13	NO
RSCOTT	INRAE	3.25	42	29.75	31.57	15.86	7.9	NO
PI-599764	USDA	24.5	43.14	29	52.86	36.29	16.86	YES
PI-655014	USDA	8.88	42.67	9.63	25.67	18.14	6.59	NO
PI-642771	USDA	15	31.43	26.88	34.14	13.43	8.32	NO
PI-642775	USDA	13.88	20.29	26.75	12.67	2	2.58	NO
PI-650842	USDA	12.75	46	38.63	35.14	51.71	13.8	NO
PI-650579	USDA	5.25	22	19.88	30.57	6.29	1.88	NO
PI-597373	USDA	6.63	16.43	23.5	41.29	15	14.25	NO
J2	IAS-CSIC	2.71	10.43	0	0	0	0	NO
J3	IAS-CSIC	0.13	12	1.13	1	0	0	NO
PO7-28	IAS-CSIC	8.17	11.5	11.75	6.14	0.14	0.25	NO
PO7-5	IAS-CSIC	15.63	40.71	11.25	9.29	1.14	0.75	NO
PO7-9	IAS-CSIC	8.25	29	18.25	11	3.43	5.38	NO
PO7-13	IAS-CSIC	0.63	4.43	6.25	5.83	0	0.04	NO
PO7-34	IAS-CSIC	4.5	14.57	3.83	2.29	0	0.5	NO
PO7-63	IAS-CSIC	5	13	6.14	3.17	0	0	NO
PO3-2	IAS-CSIC	0.17	1.29	2.6	3	0	0	NO
STR-1	IAS-CSIC	4.2	19	15.33	4	4.33	1.93	NO
PO7-61	IAS-CSIC	4.67	10	2.4	2.86	0	0.08	NO
PO7-38	IAS-CSIC	3	10.57	9	3.57	0	0.41	NO
B117	IAS-CSIC	3.75	33	6.88	7.29	10.83	18.24	YES
AM3	IAS-CSIC	3.5	39.43	17.13	20.29	0	0.13	NO
K96	IAS-CSIC	9.63	20.57	0	0	0	0	NO
AM2	IAS-CSIC	6.57	33.14	26.13	17.71	1.57	0.43	NO
AM1	IAS-CSIC	4.5	32.57	19.25	7.29	2.86	5.48	NO
